# Supplementary material for: Effects of Surface IR783 Density on the In Vivo Behavior and Imaging Performance of Liposomes
Source: Pharmaceutics. 2024 May 30;16(6):744. doi: 10.3390/pharmaceutics16060744 (PMC11206891; doi:10.3390/pharmaceutics16060744)
Supplement: Supplementary file 1 [file pharmaceutics-16-00744-s001.zip]

Archive with 2 entries (2 files):
- File S1. Figures S1-S3.pdf
- File S2. Figure S4-original image+Table S1-revision.pdf
